# Supplementary material for: Characterization and Long-Term Prognosis of Patients with Different Phenotypes of Dilated Cardiomyopathy
Source: J Cardiovasc Dev Dis. 2024 Jul 12;11(7):220. doi: 10.3390/jcdd11070220 (PMC11277054; doi:10.3390/jcdd11070220)
Supplement: Supplementary file 1 [file jcdd-11-00220-s001.zip]

Archive with 1 entries (1 files):
- jcdd-3019127-supplementary.pdf
